# Supplementary material for: How Do Soil Bacterial Diversity and Community Composition Respond under Recommended and Conventional Nitrogen Fertilization Regimes?
Source: Microorganisms. 2020 Aug 5;8(8):1193. doi: 10.3390/microorganisms8081193 (PMC7466009; doi:10.3390/microorganisms8081193)
Supplement: Supplementary file 1 [file microorganisms-08-01193-s001.zip]

Archive with 2 entries (1 files):
- microorganisms-868024-supplementary/
- microorganisms-868024-supplementary/supplementry information.docx
